# Supplementary material for: Metabolome and Transcriptome Profiling Reveal That Four Terpenoid Hormones Dominate the Growth and Development of Sanghuangporus baumii
Source: J Fungi (Basel). 2022 Jun 21;8(7):648. doi: 10.3390/jof8070648 (PMC9317858; doi:10.3390/jof8070648)
Supplement: Supplementary file 1 [file jof-08-00648-s001.zip]

Archive with 1 entries (1 files):
- jof-1780801-supplementary.pdf
